# Supplementary material for: Accessibility of Special Care Dentistry Across Countries: A Scoping Review
Source: Healthcare (Basel). 2024 Nov 26;12(23):2376. doi: 10.3390/healthcare12232376 (PMC11641257; doi:10.3390/healthcare12232376)
Supplement: Supplementary file 1 [file healthcare-12-02376-s001.zip]

Archive with 1 entries (1 files):
- healthcare-3243329-supplementary.pdf
